# Supplementary material for: In Vitro and In Silico Antimalarial Evaluation of FM-AZ, a New Artemisinin Derivative
Source: Medicines (Basel). 2022 Jan 24;9(2):8. doi: 10.3390/medicines9020008 (PMC8880451; doi:10.3390/medicines9020008)
Supplement: Supplementary file 1 [file medicines-09-00008-s001.zip]

Archive with 1 entries (1 files):
- medicines-1514831-supplementary.pdf
